# Supplementary material for: An Abies procera-derived tetracyclic triterpene containing a steroid-like nucleus core and a lactone side chain attenuates in vitro survival of both Fasciola hepatica and Schistosoma mansoni
Source: Int J Parasitol Drugs Drug Resist. 2018 Oct 26;8(3):465–74. doi: 10.1016/j.ijpddr.2018.10.009 (PMC6216039; doi:10.1016/j.ijpddr.2018.10.009)
Supplement: Data Profile [file mmc1.xml]

<?xml version="1.0" encoding="UTF-8" standalone="no"?><data:data><datasets><author>krh@aber.ac.uk</author><type>0</type><dataset><value>1</value><reason>Data will be made available on request</reason><comments/></dataset></datasets></data:data>
